# Supplementary material for: Transcriptomic Analysis of the Diamondback Moth Under Exposure to the Juvenile Hormone Esterase (JHE) Inhibitor 3-Octylthio-1,1,1-trifluoro-2-propanone (OTFP)
Source: Insects. 2025 Nov 11;16(11):1152. doi: 10.3390/insects16111152 (PMC12653607; doi:10.3390/insects16111152)
Supplement: Supplementary file 1 [file insects-16-01152-s001.zip]

Archive with 1 entries (1 files):
- insects-3913825-supplementary.pdf
